# Supplementary material for: Efficient reverse water gas shift reaction at low temperatures over an iron supported catalyst under an electric field
Source: Sci Rep. 2024 May 3;14:10216. doi: 10.1038/s41598-024-61017-2 (PMC11068772; doi:10.1038/s41598-024-61017-2)
Supplement: Supplementary file 1 — Supplementary Information 1. [file 41598_2024_61017_MOESM1_ESM.xlsx]

## Sheet: Fig. S1
		Raw data for Fig. S1
		2θ / degree	Intensity / a.u.
			Fe/CeO2	Fe/CZO	Fe/CAZO
		3.0066	982.24	2448	5015.8
		3.0196	976.6	2442.1	5009
		3.0326	969.52	2435.2	5000.8
		3.0456	961.01	2427.2	4991.2
		3.0586	951.17	2418.5	4980.4
		3.0716	940.15	2409.2	4968.5
		3.0846	928.2	2399.6	4955.9
		3.0976	915.59	2389.9	4942.9
		3.1106	902.64	2380.4	4929.7
		3.1236	889.66	2371.2	4916.6
		3.1366	876.94	2362.5	4904
		3.1496	864.74	2354.2	4891.8
		3.1626	853.26	2346.3	4880.4
		3.1756	842.62	2338.6	4869.6
		3.1886	832.87	2331	4859.4
		3.2016	823.97	2323.3	4849.7
		3.2146	815.83	2315.2	4840.5
		3.2276	808.29	2306.7	4831.5
		3.2406	801.16	2297.5	4822.6
		3.2536	794.23	2287.6	4813.6
		3.2666	787.29	2277	4804.6
		3.2796	780.15	2266	4795.4
		3.2926	772.67	2254.5	4786
		3.3056	764.75	2243	4776.5
		3.3186	756.36	2231.5	4766.9
		3.3316	747.51	2220.4	4757.3
		3.3446	738.3	2209.9	4747.8
		3.3576	728.83	2200.1	4738.6
		3.3706	719.25	2191.2	4729.7
		3.3836	709.73	2183.2	4721.2
		3.3966	700.42	2176	4713.1
		3.4096	691.45	2169.6	4705.3
		3.4226	682.89	2163.9	4698
		3.4356	674.79	2158.6	4690.9
		3.4486	667.15	2153.6	4684.1
		3.4616	659.92	2148.8	4677.4
		3.4746	653.01	2144	4670.7
		3.4876	646.32	2139	4664
		3.5006	639.75	2134	4657.2
		3.5136	633.21	2128.7	4650.2
		3.5266	626.62	2123.3	4643.2
		3.5396	619.98	2117.8	4635.9
		3.5526	613.28	2112.3	4628.7
		3.5656	606.58	2106.9	4621.5
		3.5786	599.96	2101.6	4614.4
		3.5916	593.52	2096.4	4607.6
		3.6046	587.36	2091.5	4601
		3.6176	581.55	2086.8	4594.9
		3.6306	576.17	2082.3	4589.2
		3.6436	571.22	2078	4583.9
		3.6566	566.7	2073.8	4579
		3.6696	562.55	2069.8	4574.5
		3.6826	558.68	2065.8	4570.2
		3.6956	555.01	2061.8	4566.1
		3.7086	551.42	2057.9	4562.2
		3.7216	547.85	2053.8	4558.2
		3.7346	544.22	2049.7	4554.2
		3.7476	540.51	2045.6	4550.1
		3.7606	536.72	2041.4	4545.9
		3.7736	532.9	2037.1	4541.7
		3.7866	529.09	2032.9	4537.4
		3.7996	525.37	2028.7	4533.2
		3.8126	521.8	2024.6	4529.2
		3.8256	518.43	2020.6	4525.2
		3.8386	515.28	2016.8	4521.5
		3.8516	512.34	2013.1	4518
		3.8646	509.56	2009.6	4514.7
		3.8776	506.88	2006.2	4511.5
		3.8906	504.21	2003.1	4508.5
		3.9036	501.46	2000.1	4505.5
		3.9166	498.56	1997.1	4502.5
		3.9296	495.44	1994.3	4499.4
		3.9426	492.07	1991.4	4496.1
		3.9556	488.46	1988.5	4492.5
		3.9686	484.62	1985.5	4488.7
		3.9816	480.63	1982.3	4484.6
		3.9946	476.56	1979	4480.2
		4.0076	472.48	1975.4	4475.7
		4.0206	468.48	1971.6	4470.9
		4.0336	464.6	1967.7	4466
		4.0466	460.89	1963.6	4461.1
		4.0596	457.35	1959.5	4456.2
		4.0726	453.97	1955.3	4451.4
		4.0856	450.71	1951.1	4446.7
		4.0986	447.53	1947.1	4442.3
		4.1116	444.39	1943.2	4438.2
		4.1246	441.26	1939.5	4434.4
		4.1376	438.12	1936	4431
		4.1506	435	1932.7	4428
		4.1636	431.93	1929.8	4425.5
		4.1766	428.97	1927.1	4423.5
		4.1896	426.2	1924.6	4421.9
		4.2026	423.68	1922.4	4420.8
		4.2156	421.5	1920.4	4420
		4.2286	419.68	1918.6	4419.6
		4.2416	418.25	1917	4419.5
		4.2546	417.18	1915.5	4419.5
		4.2676	416.4	1914.2	4419.6
		4.2806	415.83	1913	4419.8
		4.2936	415.35	1911.9	4419.8
		4.3066	414.81	1910.9	4419.7
		4.3196	414.1	1910	4419.5
		4.3326	413.1	1909.2	4419
		4.3456	411.73	1908.4	4418.3
		4.3586	409.95	1907.7	4417.3
		4.3716	407.77	1907.1	4416.1
		4.3846	405.24	1906.5	4414.7
		4.3976	402.45	1906	4413.1
		4.4106	399.53	1905.5	4411.4
		4.4236	396.61	1905.1	4409.7
		4.4366	393.85	1904.7	4407.9
		4.4496	391.36	1904.3	4406.1
		4.4626	389.25	1903.9	4404.3
		4.4756	387.58	1903.4	4402.7
		4.4886	386.38	1902.9	4401.2
		4.5016	385.62	1902.3	4399.8
		4.5146	385.24	1901.5	4398.6
		4.5276	385.16	1900.6	4397.6
		4.5406	385.27	1899.5	4396.8
		4.5536	385.45	1898.2	4396.1
		4.5666	385.61	1896.7	4395.6
		4.5796	385.65	1895.1	4395.1
		4.5926	385.51	1893.4	4394.7
		4.6056	385.15	1891.5	4394.3
		4.6186	384.57	1889.6	4393.8
		4.6316	383.78	1887.7	4393.2
		4.6446	382.82	1885.9	4392.5
		4.6576	381.73	1884.2	4391.6
		4.6706	380.56	1882.5	4390.4
		4.6836	379.35	1881.1	4389.1
		4.6966	378.11	1879.8	4387.5
		4.7096	376.88	1878.7	4385.8
		4.7226	375.64	1877.7	4384
		4.7356	374.39	1877	4382.1
		4.7486	373.1	1876.3	4380.2
		4.7616	371.76	1875.8	4378.4
		4.7746	370.34	1875.4	4376.8
		4.7876	368.83	1875.1	4375.3
		4.8006	367.23	1874.7	4374.1
		4.8136	365.56	1874.5	4373.2
		4.8266	363.85	1874.2	4372.5
		4.8396	362.13	1873.9	4372.2
		4.8526	360.45	1873.6	4372.1
		4.8656	358.86	1873.4	4372.2
		4.8786	357.42	1873.1	4372.5
		4.8916	356.16	1872.9	4372.8
		4.9046	355.1	1872.7	4373
		4.9176	354.25	1872.5	4373.2
		4.9306	353.61	1872.3	4373.2
		4.9436	353.14	1872.2	4372.8
		4.9566	352.8	1872	4372.2
		4.9696	352.54	1871.9	4371.3
		4.9826	352.29	1871.7	4370
		4.9956	351.99	1871.4	4368.5
		5.0086	351.6	1871	4366.8
		5.0216	351.07	1870.6	4364.9
		5.0346	350.39	1870.1	4363
		5.0476	349.54	1869.4	4361.2
		5.0606	348.55	1868.7	4359.5
		5.0736	347.46	1867.9	4358
		5.0866	346.3	1867.1	4356.8
		5.0996	345.15	1866.2	4355.8
		5.1126	344.05	1865.2	4355
		5.1256	343.07	1864.2	4354.5
		5.1386	342.24	1863.2	4354.1
		5.1516	341.59	1862.1	4353.8
		5.1646	341.12	1861	4353.5
		5.1776	340.84	1859.8	4353.2
		5.1906	340.7	1858.6	4352.9
		5.2036	340.67	1857.3	4352.5
		5.2166	340.69	1856.1	4352.1
		5.2296	340.7	1854.9	4351.6
		5.2426	340.66	1853.7	4351.1
		5.2556	340.52	1852.7	4350.6
		5.2686	340.24	1851.9	4350.2
		5.2816	339.8	1851.3	4349.9
		5.2946	339.2	1850.9	4349.7
		5.3076	338.44	1850.7	4349.5
		5.3206	337.53	1850.8	4349.4
		5.3336	336.49	1851	4349.2
		5.3466	335.35	1851.3	4349
		5.3596	334.12	1851.6	4348.7
		5.3726	332.84	1851.8	4348.3
		5.3856	331.53	1851.8	4347.7
		5.3986	330.19	1851.6	4347
		5.4116	328.85	1851.2	4346.2
		5.4246	327.52	1850.5	4345.4
		5.4376	326.21	1849.5	4344.5
		5.4506	324.93	1848.4	4343.7
		5.4636	323.69	1847.2	4343.1
		5.4766	322.49	1846	4342.6
		5.4896	321.35	1844.8	4342.4
		5.5026	320.27	1843.8	4342.4
		5.5156	319.25	1843	4342.7
		5.5286	318.29	1842.5	4343.1
		5.5416	317.39	1842.1	4343.6
		5.5546	316.56	1841.9	4344.1
		5.5676	315.78	1841.8	4344.6
		5.5806	315.06	1841.8	4345.1
		5.5936	314.39	1841.8	4345.3
		5.6066	313.79	1841.8	4345.5
		5.6196	313.24	1841.7	4345.4
		5.6326	312.76	1841.5	4345.2
		5.6456	312.35	1841.3	4344.9
		5.6586	312	1841	4344.6
		5.6716	311.72	1840.7	4344.2
		5.6846	311.49	1840.5	4343.8
		5.6976	311.32	1840.4	4343.5
		5.7106	311.18	1840.3	4343.2
		5.7236	311.08	1840.3	4343
		5.7366	310.99	1840.5	4342.8
		5.7496	310.91	1840.6	4342.6
		5.7626	310.82	1840.8	4342.3
		5.7756	310.72	1840.9	4341.9
		5.7886	310.61	1840.8	4341.3
		5.8016	310.47	1840.6	4340.5
		5.8146	310.29	1840.3	4339.5
		5.8276	310.07	1839.7	4338.3
		5.8406	309.79	1838.9	4337
		5.8536	309.43	1838	4335.5
		5.8666	308.98	1837.1	4334
		5.8796	308.42	1836.1	4332.5
		5.8926	307.74	1835.1	4331
		5.9056	306.96	1834.3	4329.7
		5.9186	306.09	1833.6	4328.5
		5.9316	305.15	1833	4327.6
		5.9446	304.21	1832.7	4326.8
		5.9576	303.3	1832.5	4326.2
		5.9706	302.51	1832.5	4325.7
		5.9836	301.88	1832.7	4325.4
		5.9966	301.46	1832.9	4325.1
		6.0096	301.3	1833.1	4324.8
		6.0226	301.4	1833.4	4324.6
		6.0356	301.74	1833.7	4324.4
		6.0486	302.29	1834	4324.2
		6.0616	302.97	1834.3	4324.1
		6.0746	303.73	1834.5	4324.2
		6.0876	304.47	1834.7	4324.4
		6.1006	305.12	1834.9	4324.8
		6.1136	305.62	1835	4325.5
		6.1266	305.94	1835.2	4326.4
		6.1396	306.07	1835.3	4327.5
		6.1526	306.02	1835.4	4328.7
		6.1656	305.83	1835.4	4330
		6.1786	305.54	1835.4	4331.3
		6.1916	305.2	1835.3	4332.3
		6.2046	304.86	1835.1	4333.1
		6.2176	304.55	1834.8	4333.6
		6.2306	304.29	1834.3	4333.5
		6.2436	304.06	1833.7	4333
		6.2566	303.84	1833.1	4332
		6.2696	303.6	1832.2	4330.6
		6.2826	303.3	1831.3	4328.9
		6.2956	302.9	1830.2	4327
		6.3086	302.4	1829	4324.9
		6.3216	301.79	1827.7	4323
		6.3346	301.11	1826.4	4321.2
		6.3476	300.39	1825	4319.7
		6.3606	299.71	1823.6	4318.5
		6.3736	299.11	1822.3	4317.7
		6.3866	298.67	1821	4317.3
		6.3996	298.43	1819.9	4317.1
		6.4126	298.4	1818.9	4317.1
		6.4256	298.59	1818.1	4317.2
		6.4386	298.95	1817.6	4317.3
		6.4516	299.43	1817.4	4317.3
		6.4646	299.96	1817.4	4317.2
		6.4776	300.47	1817.6	4316.9
		6.4906	300.9	1818	4316.5
		6.5036	301.18	1818.6	4315.8
		6.5166	301.29	1819.3	4315.1
		6.5296	301.22	1820	4314.3
		6.5426	300.98	1820.7	4313.5
		6.5556	300.61	1821.2	4312.8
		6.5686	300.15	1821.7	4312.2
		6.5816	299.63	1822	4311.7
		6.5946	299.1	1822.1	4311.4
		6.6076	298.57	1822	4311.2
		6.6206	298.05	1821.8	4311.1
		6.6336	297.52	1821.5	4311
		6.6466	296.98	1821	4311.1
		6.6596	296.4	1820.6	4311.1
		6.6726	295.75	1820.1	4311.2
		6.6856	295.04	1819.6	4311.2
		6.6986	294.26	1819.1	4311.3
		6.7116	293.44	1818.6	4311.3
		6.7246	292.63	1818.1	4311.4
		6.7376	291.87	1817.5	4311.6
		6.7506	291.21	1816.8	4311.8
		6.7636	290.72	1816	4312.2
		6.7766	290.43	1815.2	4312.6
		6.7896	290.34	1814.2	4313.1
		6.8026	290.45	1813.2	4313.5
		6.8156	290.72	1812.2	4314
		6.8286	291.08	1811.2	4314.3
		6.8416	291.47	1810.3	4314.6
		6.8546	291.78	1809.5	4314.6
		6.8676	291.94	1808.9	4314.5
		6.8806	291.89	1808.5	4314.1
		6.8936	291.58	1808.4	4313.6
		6.9066	291	1808.4	4312.9
		6.9196	290.16	1808.6	4312.2
		6.9326	289.13	1808.9	4311.3
		6.9456	287.97	1809.2	4310.6
		6.9586	286.77	1809.5	4309.9
		6.9716	285.63	1809.7	4309.4
		6.9846	284.64	1809.8	4309
		6.9976	283.86	1809.6	4308.9
		7.0106	283.34	1809.3	4309
		7.0236	283.11	1808.8	4309.2
		7.0366	283.16	1808.2	4309.5
		7.0496	283.44	1807.5	4309.9
		7.0626	283.92	1806.7	4310.3
		7.0756	284.5	1806	4310.7
		7.0886	285.12	1805.4	4310.8
		7.1016	285.71	1804.9	4310.9
		7.1146	286.18	1804.6	4310.7
		7.1276	286.51	1804.4	4310.3
		7.1406	286.63	1804.3	4309.7
		7.1536	286.55	1804.3	4308.9
		7.1666	286.26	1804.4	4307.9
		7.1796	285.77	1804.6	4306.8
		7.1926	285.11	1804.7	4305.6
		7.2056	284.31	1804.8	4304.4
		7.2186	283.39	1804.8	4303.3
		7.2316	282.39	1804.7	4302.2
		7.2446	281.35	1804.6	4301.2
		7.2576	280.27	1804.4	4300.3
		7.2706	279.19	1804.1	4299.7
		7.2836	278.13	1803.9	4299.3
		7.2966	277.09	1803.7	4299.1
		7.3096	276.11	1803.4	4299.1
		7.3226	275.19	1803.2	4299.4
		7.3356	274.35	1803.1	4299.9
		7.3486	273.61	1802.9	4300.5
		7.3616	272.99	1802.7	4301.4
		7.3746	272.49	1802.6	4302.3
		7.3876	272.13	1802.4	4303.2
		7.4006	271.89	1802.2	4304.1
		7.4136	271.79	1802.1	4304.8
		7.4266	271.8	1802	4305.4
		7.4396	271.89	1801.9	4305.8
		7.4526	272.05	1801.9	4305.9
		7.4656	272.24	1802	4305.7
		7.4786	272.44	1802.3	4305.2
		7.4916	272.61	1802.6	4304.5
		7.5046	272.74	1803.2	4303.5
		7.5176	272.81	1803.8	4302.4
		7.5306	272.81	1804.6	4301.1
		7.5436	272.74	1805.4	4299.8
		7.5566	272.61	1806.3	4298.5
		7.5696	272.42	1807.2	4297.4
		7.5826	272.18	1808	4296.3
		7.5956	271.9	1808.7	4295.5
		7.6086	271.57	1809.2	4294.9
		7.6216	271.22	1809.6	4294.5
		7.6346	270.83	1809.8	4294.3
		7.6476	270.41	1809.8	4294.4
		7.6606	269.96	1809.6	4294.7
		7.6736	269.49	1809.2	4295.2
		7.6866	269.02	1808.6	4296
		7.6996	268.55	1807.9	4296.8
		7.7126	268.11	1807	4297.8
		7.7256	267.72	1806.1	4298.8
		7.7386	267.4	1805.1	4299.9
		7.7516	267.19	1804	4300.9
		7.7646	267.1	1802.9	4301.9
		7.7776	267.13	1801.8	4302.7
		7.7906	267.28	1800.8	4303.3
		7.8036	267.55	1799.9	4303.7
		7.8166	267.9	1799.1	4303.9
		7.8296	268.3	1798.5	4303.9
		7.8426	268.71	1798	4303.5
		7.8556	269.09	1797.8	4303
		7.8686	269.4	1797.7	4302.3
		7.8816	269.63	1797.7	4301.5
		7.8946	269.74	1798	4300.7
		7.9076	269.75	1798.3	4299.8
		7.9206	269.65	1798.8	4299.1
		7.9336	269.48	1799.2	4298.4
		7.9466	269.27	1799.7	4298
		7.9596	269.06	1800.2	4297.7
		7.9726	268.88	1800.6	4297.6
		7.9856	268.77	1800.9	4297.7
		7.9986	268.76	1801.1	4297.9
		8.0116	268.84	1801.3	4298.2
		8.0246	269.03	1801.3	4298.5
		8.0376	269.29	1801.3	4298.7
		8.0506	269.61	1801.1	4298.8
		8.0636	269.94	1800.9	4298.7
		8.0766	270.25	1800.5	4298.4
		8.0896	270.5	1800.1	4297.9
		8.1026	270.65	1799.6	4297.3
		8.1156	270.68	1798.9	4296.4
		8.1286	270.57	1798.2	4295.5
		8.1416	270.32	1797.5	4294.6
		8.1546	269.94	1796.7	4293.8
		8.1676	269.46	1795.9	4293.1
		8.1806	268.89	1795.2	4292.7
		8.1936	268.28	1794.6	4292.6
		8.2066	267.66	1794.3	4292.7
		8.2196	267.06	1794.1	4293.1
		8.2326	266.51	1794.2	4293.8
		8.2456	266.03	1794.7	4294.7
		8.2586	265.65	1795.4	4295.6
		8.2716	265.38	1796.4	4296.5
		8.2846	265.22	1797.6	4297.3
		8.2976	265.16	1799	4297.9
		8.3106	265.2	1800.4	4298.2
		8.3236	265.33	1802	4298.2
		8.3366	265.52	1803.4	4298
		8.3496	265.77	1804.7	4297.6
		8.3626	266.06	1805.8	4297
		8.3756	266.37	1806.7	4296.4
		8.3886	266.68	1807.4	4295.8
		8.4016	266.98	1807.7	4295.4
		8.4146	267.26	1807.8	4295.2
		8.4276	267.49	1807.6	4295.3
		8.4406	267.67	1807.2	4295.7
		8.4536	267.78	1806.5	4296.4
		8.4666	267.82	1805.7	4297.3
		8.4796	267.77	1804.7	4298.2
		8.4926	267.62	1803.5	4299.1
		8.5056	267.38	1802.2	4300
		8.5186	267.03	1800.8	4300.6
		8.5316	266.57	1799.4	4300.9
		8.5446	266.01	1798	4300.8
		8.5576	265.34	1796.5	4300.4
		8.5706	264.58	1795.2	4299.7
		8.5836	263.74	1794	4298.8
		8.5966	262.84	1793	4297.6
		8.6096	261.92	1792.3	4296.3
		8.6226	261	1791.8	4295.1
		8.6356	260.12	1791.7	4293.8
		8.6486	259.33	1791.8	4292.8
		8.6616	258.67	1792.1	4291.9
		8.6746	258.17	1792.7	4291.1
		8.6876	257.87	1793.5	4290.6
		8.7006	257.79	1794.3	4290.3
		8.7136	257.95	1795.1	4290.2
		8.7266	258.34	1795.8	4290.3
		8.7396	258.95	1796.4	4290.6
		8.7526	259.73	1796.7	4291
		8.7656	260.64	1796.8	4291.6
		8.7786	261.63	1796.6	4292.3
		8.7916	262.63	1796.2	4293.2
		8.8046	263.58	1795.6	4294.1
		8.8176	264.42	1794.8	4295.1
		8.8306	265.12	1793.9	4296.1
		8.8436	265.65	1793	4297
		8.8566	265.99	1792.2	4297.8
		8.8696	266.17	1791.4	4298.3
		8.8826	266.21	1790.8	4298.6
		8.8956	266.15	1790.4	4298.5
		8.9086	266.03	1790.1	4298.1
		8.9216	265.92	1790.1	4297.3
		8.9346	265.84	1790.1	4296.3
		8.9476	265.83	1790.4	4295
		8.9606	265.89	1790.7	4293.5
		8.9736	266.01	1791	4292
		8.9866	266.16	1791.3	4290.6
		8.9996	266.3	1791.6	4289.3
		9.0126	266.37	1791.8	4288.2
		9.0256	266.33	1791.9	4287.5
		9.0386	266.12	1791.8	4287
		9.0516	265.7	1791.5	4286.8
		9.0646	265.06	1791.1	4287
		9.0776	264.21	1790.5	4287.3
		9.0906	263.18	1789.8	4287.9
		9.1036	262.03	1789.1	4288.7
		9.1166	260.83	1788.3	4289.6
		9.1296	259.65	1787.6	4290.6
		9.1426	258.58	1787	4291.6
		9.1556	257.69	1786.5	4292.6
		9.1686	257.03	1786.2	4293.7
		9.1816	256.64	1786.1	4294.8
		9.1946	256.52	1786.3	4295.8
		9.2076	256.66	1786.7	4296.9
		9.2206	257	1787.3	4297.9
		9.2336	257.49	1788	4298.8
		9.2466	258.06	1788.9	4299.6
		9.2596	258.62	1789.7	4300.3
		9.2726	259.1	1790.6	4300.8
		9.2856	259.46	1791.3	4301.1
		9.2986	259.63	1791.9	4301.2
		9.3116	259.61	1792.3	4301.1
		9.3246	259.38	1792.6	4300.7
		9.3376	258.98	1792.6	4300.3
		9.3506	258.43	1792.5	4299.7
		9.3636	257.78	1792.3	4299
		9.3766	257.09	1792	4298.3
		9.3896	256.39	1791.7	4297.6
		9.4026	255.74	1791.3	4297
		9.4156	255.18	1791	4296.6
		9.4286	254.75	1790.8	4296.2
		9.4416	254.45	1790.7	4296
		9.4546	254.32	1790.8	4296
		9.4676	254.35	1791	4296
		9.4806	254.54	1791.3	4296.2
		9.4936	254.89	1791.8	4296.3
		9.5066	255.39	1792.5	4296.5
		9.5196	256.03	1793.3	4296.6
		9.5326	256.77	1794.2	4296.7
		9.5456	257.61	1795.1	4296.7
		9.5586	258.49	1796.1	4296.7
		9.5716	259.4	1797.1	4296.6
		9.5846	260.28	1798	4296.5
		9.5976	261.11	1798.8	4296.4
		9.6106	261.83	1799.5	4296.3
		9.6236	262.41	1800	4296.4
		9.6366	262.83	1800.4	4296.5
		9.6496	263.08	1800.5	4296.7
		9.6626	263.15	1800.5	4296.9
		9.6756	263.06	1800.3	4297.2
		9.6886	262.84	1799.9	4297.5
		9.7016	262.51	1799.5	4297.8
		9.7146	262.11	1799	4298
		9.7276	261.69	1798.4	4298.1
		9.7406	261.26	1797.9	4298.1
		9.7536	260.86	1797.4	4297.9
		9.7666	260.48	1796.9	4297.5
		9.7796	260.13	1796.4	4297.1
		9.7926	259.78	1795.9	4296.6
		9.8056	259.42	1795.5	4296.1
		9.8186	259.03	1795	4295.6
		9.8316	258.58	1794.6	4295.2
		9.8446	258.08	1794.2	4294.9
		9.8576	257.53	1793.7	4294.8
		9.8706	256.96	1793.4	4294.8
		9.8836	256.4	1793.1	4294.9
		9.8966	255.91	1792.9	4295.1
		9.9096	255.55	1792.9	4295.5
		9.9226	255.35	1793	4295.8
		9.9356	255.35	1793.3	4296.1
		9.9486	255.58	1793.7	4296.3
		9.9616	256.03	1794.3	4296.5
		9.9746	256.67	1795	4296.5
		9.9876	257.44	1795.8	4296.5
		10.001	258.28	1796.6	4296.4
		10.014	259.1	1797.4	4296.3
		10.027	259.82	1798.2	4296.2
		10.04	260.38	1799	4296.2
		10.053	260.7	1799.6	4296.1
		10.066	260.77	1800.1	4296.2
		10.079	260.57	1800.5	4296.3
		10.092	260.11	1800.7	4296.5
		10.105	259.45	1800.8	4296.8
		10.118	258.61	1800.8	4297
		10.131	257.67	1800.6	4297.3
		10.144	256.68	1800.4	4297.6
		10.157	255.69	1800	4297.8
		10.17	254.73	1799.5	4297.9
		10.183	253.84	1798.9	4298
		10.196	253.02	1798.3	4297.9
		10.209	252.29	1797.7	4297.7
		10.222	251.64	1797.2	4297.3
		10.235	251.09	1796.7	4296.8
		10.248	250.64	1796.2	4296.1
		10.261	250.3	1795.9	4295.3
		10.274	250.1	1795.7	4294.3
		10.287	250.06	1795.6	4293.2
		10.3	250.2	1795.5	4292
		10.313	250.54	1795.4	4290.8
		10.326	251.08	1795.3	4289.7
		10.339	251.8	1795.2	4288.8
		10.352	252.67	1795	4288.1
		10.365	253.64	1794.7	4287.7
		10.378	254.64	1794.2	4287.8
		10.391	255.6	1793.7	4288.2
		10.404	256.45	1793.2	4289
		10.417	257.12	1792.7	4290.3
		10.43	257.55	1792.3	4291.7
		10.443	257.74	1791.9	4293.4
		10.456	257.68	1791.7	4295.1
		10.469	257.39	1791.7	4296.8
		10.482	256.93	1791.8	4298.2
		10.495	256.36	1792	4299.4
		10.508	255.75	1792.2	4300.2
		10.521	255.17	1792.5	4300.6
		10.534	254.69	1792.7	4300.7
		10.547	254.34	1792.8	4300.5
		10.56	254.15	1792.8	4300
		10.573	254.14	1792.7	4299.4
		10.586	254.27	1792.4	4298.7
		10.599	254.52	1792.1	4298.1
		10.612	254.86	1791.8	4297.6
		10.625	255.23	1791.5	4297.4
		10.638	255.58	1791.3	4297.3
		10.651	255.89	1791.1	4297.4
		10.664	256.13	1791.1	4297.6
		10.677	256.27	1791.2	4298
		10.69	256.32	1791.4	4298.3
		10.703	256.26	1791.5	4298.7
		10.716	256.11	1791.6	4298.9
		10.729	255.87	1791.6	4299
		10.742	255.57	1791.3	4298.9
		10.755	255.2	1790.7	4298.6
		10.768	254.77	1789.9	4298.1
		10.781	254.3	1788.8	4297.3
		10.794	253.79	1787.5	4296.5
		10.807	253.26	1786	4295.5
		10.82	252.73	1784.5	4294.4
		10.833	252.2	1783.1	4293.3
		10.846	251.71	1781.8	4292.3
		10.859	251.29	1780.8	4291.4
		10.872	250.95	1780	4290.6
		10.885	250.71	1779.7	4290
		10.898	250.6	1779.7	4289.6
		10.911	250.62	1780.1	4289.4
		10.924	250.77	1780.8	4289.5
		10.937	251.03	1781.7	4289.8
		10.95	251.37	1782.8	4290.2
		10.963	251.77	1783.9	4290.7
		10.976	252.18	1785	4291.4
		10.989	252.57	1786.1	4292
		11.002	252.89	1787	4292.6
		11.015	253.12	1787.8	4293.1
		11.028	253.23	1788.3	4293.4
		11.041	253.23	1788.7	4293.6
		11.054	253.13	1788.9	4293.6
		11.067	252.94	1789	4293.4
		11.08	252.7	1788.9	4293
		11.093	252.46	1788.9	4292.6
		11.106	252.24	1788.7	4292.1
		11.119	252.09	1788.7	4291.5
		11.132	252.03	1788.6	4291
		11.145	252.09	1788.7	4290.6
		11.158	252.27	1788.8	4290.2
		11.171	252.56	1789	4290
		11.184	252.93	1789.3	4289.9
		11.197	253.36	1789.6	4289.9
		11.21	253.79	1789.9	4290
		11.223	254.2	1790.1	4290.2
		11.236	254.54	1790.3	4290.4
		11.249	254.8	1790.3	4290.5
		11.262	254.94	1790.2	4290.6
		11.275	254.97	1789.9	4290.6
		11.288	254.9	1789.5	4290.5
		11.301	254.74	1789	4290.3
		11.314	254.52	1788.4	4289.9
		11.327	254.26	1787.8	4289.5
		11.34	253.98	1787.2	4289
		11.353	253.71	1786.7	4288.4
		11.366	253.45	1786.3	4287.7
		11.379	253.2	1786.1	4287.1
		11.392	252.97	1786.1	4286.6
		11.405	252.74	1786.3	4286.1
		11.418	252.5	1786.8	4285.8
		11.431	252.25	1787.4	4285.5
		11.444	251.99	1788.2	4285.4
		11.457	251.74	1789.1	4285.4
		11.47	251.5	1790.1	4285.6
		11.483	251.32	1791.2	4285.9
		11.496	251.22	1792.2	4286.3
		11.509	251.24	1793.2	4286.8
		11.522	251.41	1794.1	4287.4
		11.535	251.74	1794.8	4288
		11.548	252.22	1795.4	4288.6
		11.561	252.84	1795.7	4289.3
		11.574	253.56	1795.7	4289.9
		11.587	254.32	1795.5	4290.5
		11.6	255.05	1795.1	4291
		11.613	255.68	1794.4	4291.4
		11.626	256.14	1793.5	4291.6
		11.639	256.38	1792.4	4291.8
		11.652	256.35	1791.2	4291.7
		11.665	256.05	1789.9	4291.5
		11.678	255.5	1788.6	4291.1
		11.691	254.72	1787.3	4290.5
		11.704	253.78	1786.2	4289.8
		11.717	252.75	1785.2	4288.9
		11.73	251.7	1784.3	4288.1
		11.743	250.71	1783.7	4287.3
		11.756	249.84	1783.3	4286.5
		11.769	249.13	1783	4286
		11.782	248.59	1783	4285.6
		11.795	248.24	1783.2	4285.4
		11.808	248.03	1783.5	4285.4
		11.821	247.94	1784.1	4285.6
		11.834	247.91	1784.7	4285.9
		11.847	247.87	1785.5	4286.3
		11.86	247.79	1786.4	4286.7
		11.873	247.62	1787.3	4286.9
		11.886	247.33	1788.2	4287
		11.899	246.92	1789	4286.9
		11.912	246.39	1789.8	4286.6
		11.925	245.78	1790.3	4286
		11.938	245.14	1790.7	4285.2
		11.951	244.52	1790.7	4284.4
		11.964	244	1790.5	4283.5
		11.977	243.62	1789.9	4282.7
		11.99	243.45	1789	4282
		12.003	243.53	1787.9	4281.6
		12.016	243.89	1786.7	4281.5
		12.029	244.52	1785.3	4281.8
		12.042	245.42	1784.1	4282.4
		12.055	246.53	1783	4283.3
		12.068	247.8	1782.1	4284.5
		12.081	249.15	1781.6	4285.8
		12.094	250.48	1781.4	4287.1
		12.107	251.7	1781.5	4288.5
		12.12	252.73	1782	4289.6
		12.133	253.48	1782.7	4290.6
		12.146	253.9	1783.5	4291.3
		12.159	253.96	1784.3	4291.7
		12.172	253.65	1785.1	4291.9
		12.185	252.99	1785.6	4291.8
		12.198	252.05	1786	4291.5
		12.211	250.9	1786	4291.1
		12.224	249.63	1785.7	4290.8
		12.237	248.36	1785.2	4290.4
		12.25	247.16	1784.5	4290.2
		12.263	246.15	1783.7	4290.2
		12.276	245.38	1782.8	4290.3
		12.289	244.9	1781.9	4290.7
		12.302	244.74	1781.2	4291.2
		12.315	244.88	1780.6	4291.8
		12.328	245.3	1780.2	4292.5
		12.341	245.93	1780	4293.1
		12.354	246.71	1779.9	4293.7
		12.367	247.58	1780	4294.2
		12.38	248.46	1780.2	4294.4
		12.393	249.28	1780.4	4294.4
		12.406	249.99	1780.6	4294.3
		12.419	250.56	1780.7	4293.9
		12.432	250.97	1780.7	4293.3
		12.445	251.19	1780.7	4292.6
		12.458	251.23	1780.5	4291.8
		12.471	251.09	1780.2	4291
		12.484	250.8	1779.9	4290.3
		12.497	250.36	1779.5	4289.6
		12.51	249.81	1779.2	4289
		12.523	249.16	1778.8	4288.5
		12.536	248.44	1778.5	4288.1
		12.549	247.69	1778.2	4287.8
		12.562	246.95	1778	4287.6
		12.575	246.26	1777.9	4287.4
		12.588	245.66	1777.9	4287.2
		12.601	245.21	1778	4287
		12.614	244.93	1778.2	4286.9
		12.627	244.86	1778.5	4286.8
		12.64	245.02	1778.9	4286.7
		12.653	245.4	1779.3	4286.6
		12.666	245.97	1779.8	4286.7
		12.679	246.68	1780.3	4286.8
		12.692	247.48	1780.8	4287
		12.705	248.28	1781.3	4287.2
		12.718	248.99	1781.8	4287.6
		12.731	249.52	1782.3	4288
		12.744	249.82	1782.7	4288.5
		12.757	249.81	1783	4289
		12.77	249.49	1783.2	4289.5
		12.783	248.84	1783.4	4290
		12.796	247.91	1783.5	4290.4
		12.809	246.76	1783.4	4290.9
		12.822	245.47	1783.4	4291.3
		12.835	244.14	1783.2	4291.7
		12.848	242.87	1783.1	4292
		12.861	241.74	1782.9	4292.3
		12.874	240.83	1782.7	4292.5
		12.887	240.19	1782.5	4292.5
		12.9	239.83	1782.4	4292.4
		12.913	239.75	1782.2	4292
		12.926	239.91	1782.2	4291.4
		12.939	240.27	1782.1	4290.5
		12.952	240.75	1782	4289.3
		12.965	241.29	1782	4287.8
		12.978	241.82	1782.1	4286.1
		12.991	242.3	1782.2	4284.3
		13.004	242.68	1782.3	4282.3
		13.017	242.94	1782.5	4280.4
		13.03	243.09	1782.8	4278.6
		13.043	243.13	1783.1	4277
		13.056	243.09	1783.5	4275.7
		13.069	243	1783.9	4274.7
		13.082	242.89	1784.4	4274.1
		13.095	242.8	1785	4273.8
		13.108	242.74	1785.5	4273.8
		13.121	242.75	1785.9	4274
		13.134	242.83	1786.3	4274.4
		13.147	242.99	1786.5	4274.8
		13.16	243.24	1786.5	4275.4
		13.173	243.58	1786.3	4275.9
		13.186	243.99	1785.9	4276.4
		13.199	244.47	1785.4	4276.8
		13.212	244.99	1784.6	4277.2
		13.225	245.52	1783.7	4277.5
		13.238	246.03	1782.8	4277.9
		13.251	246.48	1781.9	4278.2
		13.264	246.81	1781	4278.6
		13.277	246.97	1780.2	4279
		13.29	246.92	1779.6	4279.4
		13.303	246.61	1779.2	4279.8
		13.316	246.01	1779.1	4280.2
		13.329	245.13	1779.1	4280.5
		13.342	243.99	1779.4	4280.7
		13.355	242.62	1779.8	4280.8
		13.368	241.12	1780.3	4280.9
		13.381	239.57	1780.8	4280.8
		13.394	238.09	1781.4	4280.7
		13.407	236.8	1781.9	4280.6
		13.42	235.81	1782.4	4280.5
		13.433	235.2	1782.7	4280.4
		13.446	235.03	1783	4280.4
		13.459	235.33	1783.1	4280.4
		13.472	236.07	1783.2	4280.5
		13.485	237.18	1783.1	4280.7
		13.498	238.57	1783.1	4280.9
		13.511	240.11	1783	4281
		13.524	241.66	1782.8	4281.1
		13.537	243.08	1782.7	4281.2
		13.55	244.25	1782.5	4281.1
		13.563	245.07	1782.3	4280.9
		13.576	245.5	1782.1	4280.7
		13.589	245.51	1781.9	4280.4
		13.602	245.14	1781.6	4280.1
		13.615	244.46	1781.2	4279.9
		13.628	243.55	1780.8	4279.7
		13.641	242.53	1780.4	4279.7
		13.654	241.52	1779.9	4279.8
		13.667	240.61	1779.4	4280.1
		13.68	239.89	1779	4280.6
		13.693	239.4	1778.6	4281.1
		13.706	239.17	1778.2	4281.6
		13.719	239.17	1777.9	4282.2
		13.732	239.36	1777.8	4282.6
		13.745	239.66	1777.6	4282.9
		13.758	239.99	1777.6	4283
		13.771	240.27	1777.6	4282.8
		13.784	240.44	1777.7	4282.4
		13.797	240.43	1777.8	4281.8
		13.81	240.23	1777.8	4281.1
		13.823	239.84	1777.9	4280.2
		13.836	239.29	1777.9	4279.4
		13.849	238.64	1777.8	4278.6
		13.862	237.97	1777.8	4277.9
		13.875	237.36	1777.6	4277.5
		13.888	236.9	1777.5	4277.2
		13.901	236.65	1777.4	4277.2
		13.914	236.69	1777.3	4277.4
		13.927	237.03	1777.2	4277.7
		13.94	237.67	1777.1	4278.1
		13.953	238.58	1777.1	4278.6
		13.966	239.7	1777.1	4278.9
		13.979	240.94	1777.1	4279.2
		13.992	242.21	1777.1	4279.2
		14.005	243.39	1777.2	4279
		14.018	244.38	1777.2	4278.6
		14.031	245.09	1777.2	4277.9
		14.044	245.45	1777.1	4277.1
		14.057	245.41	1777	4276.2
		14.07	244.96	1776.9	4275.3
		14.083	244.13	1776.6	4274.5
		14.096	242.96	1776.3	4273.7
		14.109	241.54	1776	4273.2
		14.122	239.96	1775.6	4272.8
		14.135	238.33	1775.3	4272.7
		14.148	236.76	1774.9	4272.8
		14.161	235.36	1774.6	4273.1
		14.174	234.2	1774.3	4273.5
		14.187	233.36	1774.2	4274
		14.2	232.88	1774.1	4274.5
		14.213	232.76	1774.2	4274.9
		14.226	232.99	1774.4	4275.2
		14.239	233.52	1774.7	4275.3
		14.252	234.29	1775.2	4275.1
		14.265	235.23	1775.7	4274.8
		14.278	236.24	1776.4	4274.3
		14.291	237.26	1777.1	4273.7
		14.304	238.2	1777.7	4273
		14.317	238.99	1778.4	4272.3
		14.33	239.59	1778.9	4271.6
		14.343	239.96	1779.3	4271
		14.356	240.1	1779.6	4270.5
		14.369	240.02	1779.8	4270.2
		14.382	239.74	1779.8	4270.1
		14.395	239.32	1779.7	4270.2
		14.408	238.79	1779.5	4270.4
		14.421	238.23	1779.3	4270.7
		14.434	237.71	1779	4271.1
		14.447	237.29	1778.7	4271.5
		14.46	237.02	1778.4	4272
		14.473	236.95	1778.2	4272.4
		14.486	237.13	1778	4272.7
		14.499	237.55	1777.8	4272.9
		14.512	238.23	1777.7	4273.1
		14.525	239.15	1777.6	4273.2
		14.538	240.25	1777.5	4273.3
		14.551	241.5	1777.5	4273.4
		14.564	242.83	1777.4	4273.4
		14.577	244.15	1777.3	4273.5
		14.59	245.41	1777.3	4273.6
		14.603	246.52	1777.3	4273.7
		14.616	247.42	1777.3	4273.9
		14.629	248.06	1777.4	4273.9
		14.642	248.4	1777.6	4274
		14.655	248.42	1777.8	4273.9
		14.668	248.14	1778.1	4273.6
		14.681	247.57	1778.4	4273.2
		14.694	246.76	1778.7	4272.7
		14.707	245.75	1778.9	4272
		14.72	244.63	1779.1	4271.1
		14.733	243.47	1779.1	4270.2
		14.746	242.33	1779	4269.3
		14.759	241.29	1778.7	4268.4
		14.772	240.41	1778.3	4267.6
		14.785	239.74	1777.7	4267.1
		14.798	239.3	1776.9	4266.8
		14.811	239.11	1776.1	4266.8
		14.824	239.14	1775.1	4267.1
		14.837	239.38	1774	4267.7
		14.85	239.78	1772.9	4268.6
		14.863	240.29	1771.8	4269.6
		14.876	240.84	1770.6	4270.7
		14.889	241.37	1769.4	4271.9
		14.902	241.84	1768.2	4273
		14.915	242.2	1767	4273.9
		14.928	242.43	1766	4274.7
		14.941	242.5	1765	4275.2
		14.954	242.45	1764.2	4275.4
		14.967	242.27	1763.6	4275.4
		14.98	242.02	1763.2	4275.2
		14.993	241.73	1763.2	4274.8
		15.006	241.45	1763.4	4274.3
		15.019	241.21	1764.1	4273.8
		15.032	241.02	1765	4273.2
		15.045	240.91	1766.1	4272.6
		15.058	240.86	1767.4	4272
		15.071	240.85	1768.7	4271.6
		15.084	240.83	1770	4271.1
		15.097	240.77	1771.2	4270.8
		15.11	240.62	1772	4270.5
		15.123	240.33	1772.6	4270.2
		15.136	239.89	1772.7	4270
		15.149	239.29	1772.5	4269.8
		15.162	238.53	1771.9	4269.6
		15.175	237.65	1771.1	4269.5
		15.188	236.7	1770	4269.3
		15.201	235.74	1768.9	4269.2
		15.214	234.83	1767.9	4269.2
		15.227	234.04	1766.9	4269.2
		15.24	233.4	1766.2	4269.2
		15.253	232.95	1765.7	4269.2
		15.266	232.7	1765.6	4269.3
		15.279	232.63	1765.7	4269.3
		15.292	232.72	1766	4269.3
		15.305	232.91	1766.5	4269.3
		15.318	233.14	1767.1	4269.2
		15.331	233.37	1767.8	4269.1
		15.344	233.54	1768.4	4268.9
		15.357	233.62	1768.9	4268.8
		15.37	233.59	1769.2	4268.6
		15.383	233.44	1769.5	4268.6
		15.396	233.2	1769.6	4268.5
		15.409	232.9	1769.6	4268.6
		15.422	232.58	1769.6	4268.8
		15.435	232.29	1769.5	4269
		15.448	232.06	1769.5	4269.3
		15.461	231.92	1769.5	4269.7
		15.474	231.88	1769.6	4270.1
		15.487	231.96	1769.7	4270.4
		15.5	232.13	1770	4270.6
		15.513	232.38	1770.3	4270.8
		15.526	232.66	1770.7	4270.8
		15.539	232.95	1771.1	4270.7
		15.552	233.2	1771.6	4270.5
		15.565	233.41	1772.1	4270.2
		15.578	233.53	1772.6	4269.8
		15.591	233.58	1773.1	4269.5
		15.604	233.54	1773.5	4269.1
		15.617	233.44	1773.9	4268.9
		15.63	233.3	1774.2	4268.7
		15.643	233.13	1774.4	4268.7
		15.656	232.97	1774.4	4268.7
		15.669	232.84	1774.1	4268.8
		15.682	232.76	1773.6	4268.9
		15.695	232.76	1772.7	4269.1
		15.708	232.85	1771.6	4269.2
		15.721	233.04	1770.2	4269.3
		15.734	233.33	1768.6	4269.2
		15.747	233.71	1766.9	4269.1
		15.76	234.18	1765.1	4268.9
		15.773	234.7	1763.4	4268.6
		15.786	235.25	1761.9	4268.2
		15.799	235.78	1760.7	4267.9
		15.812	236.26	1759.8	4267.6
		15.825	236.65	1759.3	4267.3
		15.838	236.89	1759.3	4267.1
		15.851	236.94	1759.7	4267
		15.864	236.8	1760.3	4267
		15.877	236.43	1761.2	4267.1
		15.89	235.86	1762.2	4267.3
		15.903	235.1	1763.1	4267.6
		15.916	234.21	1764	4267.9
		15.929	233.24	1764.6	4268.2
		15.942	232.26	1765.1	4268.4
		15.955	231.34	1765.2	4268.7
		15.968	230.57	1765.1	4268.8
		15.981	229.98	1764.9	4268.9
		15.994	229.62	1764.5	4268.9
		16.007	229.51	1764.1	4268.8
		16.02	229.63	1763.8	4268.6
		16.033	229.95	1763.7	4268.3
		16.046	230.42	1763.7	4268
		16.059	230.97	1763.8	4267.7
		16.072	231.52	1764.2	4267.4
		16.085	232.02	1764.6	4267.1
		16.098	232.4	1765.1	4267
		16.111	232.64	1765.6	4266.9
		16.124	232.71	1766.1	4266.9
		16.137	232.62	1766.5	4267
		16.15	232.41	1766.9	4267.2
		16.163	232.11	1767.1	4267.5
		16.176	231.77	1767.4	4267.9
		16.189	231.45	1767.7	4268.3
		16.202	231.19	1768	4268.8
		16.215	231.03	1768.5	4269.3
		16.228	230.98	1769.1	4269.8
		16.241	231.04	1769.8	4270.2
		16.254	231.2	1770.7	4270.5
		16.267	231.43	1771.6	4270.7
		16.28	231.69	1772.6	4270.9
		16.293	231.94	1773.6	4270.9
		16.306	232.16	1774.4	4270.8
		16.319	232.33	1775	4270.7
		16.332	232.42	1775.3	4270.5
		16.345	232.46	1775.4	4270.2
		16.358	232.45	1775.2	4269.9
		16.371	232.41	1774.8	4269.7
		16.384	232.39	1774.2	4269.4
		16.397	232.41	1773.4	4269.2
		16.41	232.49	1772.5	4269
		16.423	232.67	1771.6	4268.8
		16.436	232.94	1770.7	4268.7
		16.449	233.29	1769.9	4268.7
		16.462	233.72	1769.2	4268.6
		16.475	234.19	1768.5	4268.6
		16.488	234.66	1767.9	4268.5
		16.501	235.11	1767.3	4268.3
		16.514	235.48	1766.8	4268.1
		16.527	235.76	1766.3	4267.8
		16.54	235.92	1765.9	4267.4
		16.553	235.94	1765.4	4267
		16.566	235.82	1765.1	4266.5
		16.579	235.58	1764.7	4265.9
		16.592	235.22	1764.5	4265.4
		16.605	234.78	1764.4	4265
		16.618	234.27	1764.3	4264.6
		16.631	233.72	1764.3	4264.3
		16.644	233.17	1764.4	4264.2
		16.657	232.63	1764.5	4264.2
		16.67	232.12	1764.5	4264.3
		16.683	231.66	1764.5	4264.4
		16.696	231.25	1764.4	4264.7
		16.709	230.88	1764.1	4264.9
		16.722	230.58	1763.7	4265.1
		16.735	230.32	1763.2	4265.1
		16.748	230.12	1762.6	4265
		16.761	229.97	1761.9	4264.8
		16.774	229.88	1761.3	4264.4
		16.787	229.83	1760.8	4263.8
		16.8	229.83	1760.5	4263.1
		16.813	229.89	1760.4	4262.4
		16.826	229.98	1760.5	4261.5
		16.839	230.1	1760.9	4260.6
		16.852	230.24	1761.6	4259.8
		16.865	230.38	1762.5	4259.1
		16.878	230.49	1763.6	4258.5
		16.891	230.55	1764.7	4258
		16.904	230.54	1765.9	4257.7
		16.917	230.44	1767	4257.6
		16.93	230.25	1768	4257.7
		16.943	229.97	1768.7	4258
		16.956	229.62	1769.3	4258.4
		16.969	229.23	1769.5	4259
		16.982	228.82	1769.5	4259.8
		16.995	228.45	1769.2	4260.7
		17.008	228.17	1768.6	4261.7
		17.021	228.01	1767.8	4262.7
		17.034	228	1766.8	4263.8
		17.047	228.18	1765.7	4264.9
		17.06	228.53	1764.5	4265.9
		17.073	229.05	1763.4	4266.9
		17.086	229.7	1762.3	4267.8
		17.099	230.43	1761.4	4268.5
		17.112	231.19	1760.6	4269.1
		17.125	231.9	1760.1	4269.7
		17.138	232.52	1759.7	4270.1
		17.151	232.97	1759.5	4270.4
		17.164	233.23	1759.6	4270.6
		17.177	233.28	1759.7	4270.7
		17.19	233.12	1760	4270.8
		17.203	232.78	1760.3	4270.8
		17.216	232.29	1760.6	4270.6
		17.229	231.71	1760.8	4270.4
		17.242	231.1	1760.9	4270.1
		17.255	230.53	1760.9	4269.6
		17.268	230.06	1760.8	4268.9
		17.281	229.73	1760.7	4268.1
		17.294	229.57	1760.5	4267.2
		17.307	229.61	1760.4	4266.2
		17.32	229.82	1760.3	4265.1
		17.333	230.2	1760.5	4263.9
		17.346	230.69	1760.8	4262.9
		17.359	231.25	1761.4	4261.9
		17.372	231.82	1762.3	4261
		17.385	232.34	1763.3	4260.3
		17.398	232.76	1764.6	4259.7
		17.411	233.04	1765.9	4259.3
		17.424	233.13	1767.2	4259
		17.437	233.02	1768.5	4258.8
		17.45	232.71	1769.6	4258.8
		17.463	232.23	1770.4	4258.8
		17.476	231.6	1771	4258.9
		17.489	230.87	1771.3	4259
		17.502	230.1	1771.3	4259.2
		17.515	229.36	1771	4259.6
		17.528	228.7	1770.4	4260
		17.541	228.18	1769.5	4260.5
		17.554	227.85	1768.5	4261.1
		17.567	227.74	1767.3	4261.9
		17.58	227.85	1766.1	4262.7
		17.593	228.18	1764.8	4263.6
		17.606	228.67	1763.4	4264.5
		17.619	229.29	1762.1	4265.3
		17.632	229.97	1760.8	4265.9
		17.645	230.63	1759.7	4266.4
		17.658	231.21	1758.6	4266.6
		17.671	231.65	1757.8	4266.6
		17.684	231.9	1757.2	4266.3
		17.697	231.94	1756.9	4265.8
		17.71	231.78	1756.9	4265.1
		17.723	231.46	1757.2	4264.2
		17.736	231.03	1757.7	4263.2
		17.749	230.56	1758.6	4262.2
		17.762	230.16	1759.5	4261.2
		17.775	229.89	1760.7	4260.3
		17.788	229.84	1761.8	4259.5
		17.801	230.06	1762.8	4258.8
		17.814	230.6	1763.8	4258.3
		17.827	231.45	1764.5	4258.1
		17.84	232.58	1765	4258
		17.853	233.95	1765.2	4258.2
		17.866	235.46	1765.1	4258.6
		17.879	237.03	1764.9	4259.2
		17.892	238.54	1764.5	4260
		17.905	239.92	1764	4261
		17.918	241.06	1763.6	4262.1
		17.931	241.9	1763.1	4263.4
		17.944	242.41	1762.8	4264.7
		17.957	242.58	1762.5	4265.9
		17.97	242.41	1762.3	4267.1
		17.983	241.94	1762.2	4268
		17.996	241.24	1762.2	4268.7
		18.009	240.37	1762.2	4269.1
		18.022	239.4	1762.2	4269.1
		18.035	238.4	1762.2	4268.8
		18.048	237.44	1762.1	4268.1
		18.061	236.56	1762	4267.3
		18.074	235.8	1761.9	4266.3
		18.087	235.18	1761.8	4265.2
		18.1	234.7	1761.7	4264.1
		18.113	234.35	1761.7	4263.2
		18.126	234.09	1761.7	4262.4
		18.139	233.9	1761.8	4261.8
		18.152	233.75	1762	4261.5
		18.165	233.58	1762	4261.4
		18.178	233.37	1762	4261.4
		18.191	233.09	1761.9	4261.6
		18.204	232.7	1761.6	4261.8
		18.217	232.21	1761.1	4261.9
		18.23	231.6	1760.4	4262
		18.243	230.88	1759.5	4261.9
		18.256	230.07	1758.4	4261.7
		18.269	229.21	1757.3	4261.3
		18.282	228.32	1756.2	4260.8
		18.295	227.45	1755.2	4260.1
		18.308	226.65	1754.4	4259.3
		18.321	225.97	1753.9	4258.5
		18.334	225.45	1753.6	4257.8
		18.347	225.12	1753.6	4257.2
		18.36	225.03	1753.9	4256.7
		18.373	225.17	1754.3	4256.4
		18.386	225.56	1754.8	4256.3
		18.399	226.17	1755.4	4256.5
		18.412	226.98	1755.8	4256.9
		18.425	227.95	1756	4257.5
		18.438	229.01	1756.1	4258.3
		18.451	230.12	1755.8	4259.3
		18.464	231.2	1755.3	4260.3
		18.477	232.2	1754.6	4261.4
		18.49	233.05	1753.8	4262.5
		18.503	233.71	1753	4263.5
		18.516	234.14	1752.3	4264.3
		18.529	234.32	1751.7	4264.9
		18.542	234.24	1751.4	4265.3
		18.555	233.92	1751.3	4265.4
		18.568	233.4	1751.6	4265.3
		18.581	232.71	1752.1	4264.9
		18.594	231.92	1752.9	4264.4
		18.607	231.07	1753.7	4263.8
		18.62	230.25	1754.7	4263.1
		18.633	229.52	1755.5	4262.5
		18.646	228.93	1756.2	4261.9
		18.659	228.51	1756.7	4261.4
		18.672	228.31	1756.9	4261.1
		18.685	228.32	1756.9	4260.8
		18.698	228.54	1756.7	4260.7
		18.711	228.93	1756.3	4260.7
		18.724	229.45	1755.8	4260.7
		18.737	230.03	1755.3	4260.7
		18.75	230.62	1754.9	4260.7
		18.763	231.14	1754.7	4260.6
		18.776	231.55	1754.7	4260.4
		18.789	231.8	1755	4260.2
		18.802	231.87	1755.5	4259.9
		18.815	231.77	1756.3	4259.5
		18.828	231.5	1757.3	4259.1
		18.841	231.11	1758.4	4258.8
		18.854	230.66	1759.6	4258.4
		18.867	230.22	1760.9	4258.2
		18.88	229.85	1762.1	4257.9
		18.893	229.62	1763.3	4257.7
		18.906	229.57	1764.3	4257.5
		18.919	229.75	1765.1	4257.3
		18.932	230.15	1765.9	4257.1
		18.945	230.77	1766.4	4256.8
		18.958	231.57	1766.7	4256.7
		18.971	232.51	1766.9	4256.5
		18.984	233.52	1766.9	4256.5
		18.997	234.54	1766.6	4256.5
		19.01	235.5	1766.2	4256.8
		19.023	236.35	1765.6	4257.3
		19.036	237.05	1764.7	4257.9
		19.049	237.57	1763.7	4258.8
		19.062	237.92	1762.6	4259.9
		19.075	238.1	1761.3	4261
		19.088	238.13	1760	4262.2
		19.101	238.06	1758.7	4263.3
		19.114	237.91	1757.6	4264.2
		19.127	237.72	1756.5	4264.9
		19.14	237.52	1755.7	4265.3
		19.153	237.33	1755.2	4265.5
		19.166	237.17	1754.9	4265.2
		19.179	237.04	1754.8	4264.8
		19.192	236.93	1754.9	4264.1
		19.205	236.83	1755.1	4263.4
		19.218	236.72	1755.4	4262.7
		19.231	236.59	1755.7	4262
		19.244	236.43	1755.9	4261.5
		19.257	236.22	1756	4261.2
		19.27	235.97	1755.9	4261.1
		19.283	235.66	1755.7	4261.3
		19.296	235.3	1755.3	4261.6
		19.309	234.9	1754.9	4262
		19.322	234.47	1754.5	4262.3
		19.335	234.03	1754.2	4262.7
		19.348	233.57	1754.1	4262.9
		19.361	233.12	1754.2	4262.9
		19.374	232.68	1754.5	4262.7
		19.387	232.27	1755	4262.3
		19.4	231.89	1755.8	4261.7
		19.413	231.54	1756.7	4261
		19.426	231.22	1757.8	4260.2
		19.439	230.94	1758.8	4259.4
		19.452	230.7	1759.7	4258.7
		19.465	230.48	1760.5	4257.9
		19.478	230.28	1761	4257.3
		19.491	230.1	1761.3	4256.8
		19.504	229.91	1761.3	4256.3
		19.517	229.73	1761.1	4256
		19.53	229.53	1760.6	4255.7
		19.543	229.33	1760	4255.5
		19.556	229.13	1759.2	4255.3
		19.569	228.95	1758.5	4255.2
		19.582	228.78	1757.7	4255.1
		19.595	228.65	1757	4255.1
		19.608	228.59	1756.4	4255.1
		19.621	228.59	1755.9	4255.2
		19.634	228.68	1755.5	4255.5
		19.647	228.86	1755.2	4255.9
		19.66	229.11	1754.8	4256.3
		19.673	229.43	1754.5	4256.9
		19.686	229.79	1754.2	4257.6
		19.699	230.16	1753.9	4258.3
		19.712	230.51	1753.5	4259.1
		19.725	230.81	1753.2	4259.8
		19.738	231.04	1752.8	4260.5
		19.751	231.17	1752.5	4261.2
		19.764	231.22	1752.3	4261.8
		19.777	231.18	1752.2	4262.2
		19.79	231.09	1752.2	4262.6
		19.803	230.96	1752.4	4262.7
		19.816	230.85	1752.6	4262.8
		19.829	230.78	1753	4262.7
		19.842	230.78	1753.4	4262.4
		19.855	230.88	1753.8	4262
		19.868	231.07	1754.3	4261.5
		19.881	231.36	1754.6	4260.9
		19.894	231.7	1755	4260.2
		19.907	232.07	1755.2	4259.5
		19.92	232.42	1755.4	4258.8
		19.933	232.69	1755.4	4258.1
		19.946	232.85	1755.4	4257.5
		19.959	232.86	1755.4	4256.9
		19.972	232.72	1755.2	4256.5
		19.985	232.41	1755	4256.3
		19.998	231.98	1754.8	4256.1
		20.011	231.45	1754.5	4256.2
		20.024	230.88	1754.1	4256.4
		20.037	230.35	1753.7	4256.7
		20.05	229.89	1753.2	4257.1
		20.063	229.58	1752.6	4257.5
		20.076	229.44	1752	4258
		20.089	229.49	1751.5	4258.6
		20.102	229.73	1750.9	4259.1
		20.115	230.13	1750.5	4259.6
		20.128	230.65	1750.2	4260
		20.141	231.24	1750.1	4260.4
		20.154	231.84	1750.2	4260.6
		20.167	232.38	1750.5	4260.8
		20.18	232.82	1751.1	4260.9
		20.193	233.12	1751.7	4260.8
		20.206	233.26	1752.5	4260.6
		20.219	233.25	1753.3	4260.3
		20.232	233.09	1754.1	4259.9
		20.245	232.82	1754.8	4259.4
		20.258	232.48	1755.2	4258.8
		20.271	232.11	1755.5	4258.2
		20.284	231.75	1755.5	4257.5
		20.297	231.44	1755.3	4257
		20.31	231.18	1755	4256.5
		20.323	231.01	1754.5	4256.2
		20.336	230.89	1754.1	4256.1
		20.349	230.83	1753.6	4256.2
		20.362	230.8	1753.3	4256.5
		20.375	230.77	1753.2	4257
		20.388	230.71	1753.2	4257.7
		20.401	230.61	1753.4	4258.4
		20.414	230.45	1753.7	4259.2
		20.427	230.22	1754.2	4260.1
		20.44	229.94	1754.7	4260.8
		20.453	229.62	1755.2	4261.4
		20.466	229.29	1755.6	4261.8
		20.479	228.97	1756	4262
		20.492	228.68	1756.2	4262
		20.505	228.46	1756.4	4261.8
		20.518	228.33	1756.5	4261.5
		20.531	228.29	1756.6	4261.1
		20.544	228.35	1756.7	4260.6
		20.557	228.5	1756.7	4260.3
		20.57	228.72	1756.9	4260.1
		20.583	228.99	1757.1	4260.1
		20.596	229.29	1757.3	4260.4
		20.609	229.58	1757.6	4260.9
		20.622	229.84	1757.9	4261.8
		20.635	230.04	1758.1	4262.9
		20.648	230.17	1758.3	4264.1
		20.661	230.23	1758.4	4265.5
		20.674	230.21	1758.3	4266.8
		20.687	230.14	1758.1	4267.9
		20.7	230.02	1757.8	4268.8
		20.713	229.9	1757.3	4269.4
		20.726	229.79	1756.8	4269.5
		20.739	229.72	1756.2	4269.3
		20.752	229.7	1755.5	4268.7
		20.765	229.76	1754.8	4267.7
		20.778	229.89	1754.1	4266.6
		20.791	230.09	1753.4	4265.3
		20.804	230.34	1752.8	4263.9
		20.817	230.6	1752.3	4262.7
		20.83	230.86	1751.8	4261.8
		20.843	231.09	1751.5	4261.1
		20.856	231.26	1751.2	4260.8
		20.869	231.34	1751.2	4260.9
		20.882	231.34	1751.3	4261.4
		20.895	231.25	1751.5	4262.1
		20.908	231.08	1751.9	4263.1
		20.921	230.85	1752.4	4264.2
		20.934	230.59	1752.9	4265.4
		20.947	230.32	1753.5	4266.5
		20.96	230.07	1754.1	4267.4
		20.973	229.85	1754.6	4268.1
		20.986	229.68	1755	4268.6
		20.999	229.54	1755.2	4268.7
		21.012	229.44	1755.2	4268.5
		21.025	229.35	1755	4268.1
		21.038	229.27	1754.6	4267.4
		21.051	229.19	1754.1	4266.5
		21.064	229.08	1753.5	4265.5
		21.077	228.95	1752.9	4264.3
		21.09	228.82	1752.4	4263.1
		21.103	228.68	1752	4262
		21.116	228.58	1751.8	4260.9
		21.129	228.52	1751.8	4259.9
		21.142	228.52	1752	4259.1
		21.155	228.62	1752.3	4258.5
		21.168	228.8	1752.8	4258.2
		21.181	229.07	1753.4	4258
		21.194	229.4	1754.1	4258.1
		21.207	229.77	1754.7	4258.5
		21.22	230.15	1755.3	4259
		21.233	230.5	1755.7	4259.7
		21.246	230.79	1756.1	4260.5
		21.259	231.01	1756.3	4261.4
		21.272	231.15	1756.3	4262.3
		21.285	231.21	1756.3	4263.1
		21.298	231.22	1756.2	4263.9
		21.311	231.22	1756.1	4264.5
		21.324	231.25	1755.9	4265
		21.337	231.33	1755.7	4265.3
		21.35	231.52	1755.5	4265.4
		21.363	231.84	1755.4	4265.4
		21.376	232.29	1755.2	4265.3
		21.389	232.87	1755	4265
		21.402	233.54	1754.8	4264.6
		21.415	234.27	1754.5	4264.3
		21.428	235	1754.2	4263.9
		21.441	235.68	1753.8	4263.6
		21.454	236.25	1753.4	4263.3
		21.467	236.65	1752.9	4263.1
		21.48	236.86	1752.3	4263.1
		21.493	236.86	1751.8	4263.1
		21.506	236.64	1751.3	4263.3
		21.519	236.22	1750.8	4263.6
		21.532	235.64	1750.4	4263.9
		21.545	234.94	1750.1	4264.4
		21.558	234.17	1750	4264.8
		21.571	233.39	1750	4265.3
		21.584	232.66	1750.1	4265.7
		21.597	232.03	1750.4	4266
		21.61	231.52	1750.7	4266.2
		21.623	231.17	1751.2	4266.2
		21.636	230.99	1751.6	4266
		21.649	230.99	1752	4265.6
		21.662	231.14	1752.4	4265
		21.675	231.42	1752.7	4264.2
		21.688	231.81	1752.9	4263.3
		21.701	232.25	1753	4262.1
		21.714	232.72	1753	4260.9
		21.727	233.16	1752.9	4259.7
		21.74	233.53	1752.8	4258.4
		21.753	233.82	1752.7	4257.2
		21.766	233.99	1752.5	4256.1
		21.779	234.03	1752.5	4255.1
		21.792	233.96	1752.5	4254.3
		21.805	233.78	1752.6	4253.6
		21.818	233.51	1752.7	4253.2
		21.831	233.18	1753	4252.9
		21.844	232.84	1753.4	4252.9
		21.857	232.5	1753.8	4253.1
		21.87	232.21	1754.2	4253.4
		21.883	231.99	1754.7	4254
		21.896	231.84	1755.1	4254.7
		21.909	231.79	1755.4	4255.6
		21.922	231.81	1755.6	4256.6
		21.935	231.91	1755.7	4257.8
		21.948	232.07	1755.8	4259
		21.961	232.26	1755.7	4260.3
		21.974	232.46	1755.4	4261.6
		21.987	232.66	1755.1	4262.9
		22	232.83	1754.7	4264.2
		22.013	232.96	1754.2	4265.4
		22.026	233.05	1753.7	4266.4
		22.039	233.08	1753.2	4267.4
		22.052	233.06	1752.6	4268.2
		22.065	232.96	1752.2	4268.8
		22.078	232.8	1751.8	4269.3
		22.091	232.57	1751.6	4269.5
		22.104	232.25	1751.5	4269.6
		22.117	231.86	1751.6	4269.6
		22.13	231.4	1751.8	4269.3
		22.143	230.87	1752.3	4269
		22.156	230.28	1752.8	4268.4
		22.169	229.66	1753.4	4267.8
		22.182	229.03	1754.1	4267
		22.195	228.41	1754.6	4266.2
		22.208	227.84	1755.1	4265.4
		22.221	227.35	1755.4	4264.5
		22.234	226.97	1755.5	4263.6
		22.247	226.7	1755.3	4262.9
		22.26	226.58	1754.9	4262.3
		22.273	226.59	1754.3	4261.8
		22.286	226.75	1753.5	4261.5
		22.299	227.03	1752.6	4261.5
		22.312	227.42	1751.7	4261.7
		22.325	227.91	1750.9	4262.1
		22.338	228.48	1750.2	4262.7
		22.351	229.1	1749.7	4263.4
		22.364	229.77	1749.5	4264.3
		22.377	230.46	1749.5	4265.2
		22.39	231.17	1749.8	4266.2
		22.403	231.87	1750.4	4267.1
		22.416	232.55	1751.1	4268
		22.429	233.19	1752.1	4268.7
		22.442	233.76	1753.1	4269.3
		22.455	234.24	1754.2	4269.8
		22.468	234.6	1755.3	4270.2
		22.481	234.82	1756.3	4270.5
		22.494	234.88	1757.3	4270.7
		22.507	234.78	1758.1	4270.8
		22.52	234.53	1758.8	4270.8
		22.533	234.14	1759.4	4270.8
		22.546	233.64	1759.8	4270.8
		22.559	233.08	1760.2	4270.7
		22.572	232.52	1760.5	4270.5
		22.585	232	1760.7	4270.3
		22.598	231.57	1760.9	4270
		22.611	231.29	1761	4269.7
		22.624	231.17	1761.2	4269.3
		22.637	231.23	1761.3	4268.9
		22.65	231.48	1761.4	4268.6
		22.663	231.87	1761.5	4268.3
		22.676	232.39	1761.5	4268.2
		22.689	232.97	1761.4	4268.2
		22.702	233.59	1761.3	4268.3
		22.715	234.18	1761	4268.7
		22.728	234.7	1760.6	4269.1
		22.741	235.13	1760	4269.6
		22.754	235.43	1759.3	4270.1
		22.767	235.59	1758.5	4270.6
		22.78	235.62	1757.6	4270.8
		22.793	235.51	1756.6	4270.9
		22.806	235.28	1755.6	4270.7
		22.819	234.93	1754.7	4270.1
		22.832	234.48	1753.9	4269.3
		22.845	233.92	1753.2	4268.1
		22.858	233.26	1752.7	4266.8
		22.871	232.51	1752.3	4265.3
		22.884	231.66	1752.1	4263.8
		22.897	230.73	1752	4262.3
		22.91	229.73	1752	4261
		22.923	228.67	1752.1	4260
		22.936	227.6	1752.2	4259.3
		22.949	226.56	1752.2	4259
		22.962	225.59	1752.1	4259
		22.975	224.74	1752	4259.4
		22.988	224.08	1751.8	4260.1
		23.001	223.65	1751.4	4261.1
		23.014	223.47	1751	4262.2
		23.027	223.57	1750.6	4263.4
		23.04	223.96	1750.2	4264.7
		23.053	224.6	1749.7	4265.9
		23.066	225.47	1749.3	4267
		23.079	226.51	1749	4267.9
		23.092	227.67	1748.7	4268.7
		23.105	228.88	1748.6	4269.2
		23.118	230.07	1748.4	4269.4
		23.131	231.18	1748.4	4269.4
		23.144	232.16	1748.4	4269.2
		23.157	232.98	1748.5	4268.9
		23.17	233.62	1748.7	4268.3
		23.183	234.07	1749	4267.6
		23.196	234.35	1749.4	4266.9
		23.209	234.48	1750	4266.2
		23.222	234.49	1750.6	4265.6
		23.235	234.41	1751.4	4265
		23.248	234.27	1752.2	4264.7
		23.261	234.11	1753.2	4264.5
		23.274	233.93	1754.1	4264.5
		23.287	233.75	1755	4264.8
		23.3	233.58	1755.8	4265.3
		23.313	233.41	1756.4	4265.9
		23.326	233.23	1756.9	4266.6
		23.339	233.04	1757	4267.4
		23.352	232.82	1756.9	4268.1
		23.365	232.56	1756.6	4268.8
		23.378	232.26	1756	4269.2
		23.391	231.92	1755.3	4269.5
		23.404	231.57	1754.5	4269.5
		23.417	231.2	1753.6	4269.3
		23.43	230.84	1752.7	4268.9
		23.443	230.52	1751.9	4268.3
		23.456	230.25	1751.3	4267.5
		23.469	230.05	1750.9	4266.7
		23.482	229.95	1750.6	4265.9
		23.495	229.94	1750.6	4265.2
		23.508	230.04	1750.7	4264.5
		23.521	230.24	1750.9	4264.1
		23.534	230.52	1751.3	4263.8
		23.547	230.89	1751.7	4263.8
		23.56	231.31	1752.1	4263.9
		23.573	231.78	1752.5	4264.3
		23.586	232.27	1752.9	4264.8
		23.599	232.76	1753.2	4265.4
		23.612	233.23	1753.4	4266.1
		23.625	233.66	1753.7	4266.9
		23.638	234.03	1753.9	4267.6
		23.651	234.32	1754.2	4268.3
		23.664	234.52	1754.5	4268.8
		23.677	234.6	1754.8	4269.3
		23.69	234.55	1755.1	4269.7
		23.703	234.39	1755.4	4269.9
		23.716	234.11	1755.7	4269.9
		23.729	233.73	1755.9	4269.8
		23.742	233.28	1755.9	4269.5
		23.755	232.8	1755.9	4269
		23.768	232.33	1755.6	4268.3
		23.781	231.92	1755.2	4267.5
		23.794	231.62	1754.6	4266.6
		23.807	231.45	1754	4265.7
		23.82	231.46	1753.2	4264.7
		23.833	231.64	1752.5	4263.9
		23.846	232	1751.9	4263.2
		23.859	232.48	1751.4	4262.8
		23.872	233.06	1751.1	4262.7
		23.885	233.67	1751	4263
		23.898	234.25	1751.2	4263.8
		23.911	234.72	1751.5	4264.9
		23.924	235.03	1752.1	4266.5
		23.937	235.15	1752.7	4268.4
		23.95	235.06	1753.4	4270.6
		23.963	234.75	1754.1	4272.8
		23.976	234.26	1754.6	4275
		23.989	233.64	1755	4276.9
		24.002	232.93	1755.3	4278.6
		24.015	232.21	1755.4	4279.8
		24.028	231.55	1755.4	4280.5
		24.041	230.99	1755.3	4280.6
		24.054	230.57	1755.1	4280.1
		24.067	230.32	1754.9	4279.2
		24.08	230.24	1754.8	4277.8
		24.093	230.3	1754.8	4276.2
		24.106	230.49	1754.9	4274.4
		24.119	230.76	1755	4272.6
		24.132	231.07	1755.3	4270.9
		24.145	231.4	1755.6	4269.4
		24.158	231.71	1756	4268.3
		24.171	231.99	1756.4	4267.5
		24.184	232.25	1756.7	4267.1
		24.197	232.47	1757	4267.2
		24.21	232.68	1757.2	4267.5
		24.223	232.87	1757.4	4268.2
		24.236	233.07	1757.5	4269.1
		24.249	233.26	1757.6	4270.2
		24.262	233.43	1757.7	4271.4
		24.275	233.58	1757.7	4272.5
		24.288	233.67	1757.7	4273.7
		24.301	233.69	1757.7	4274.7
		24.314	233.62	1757.6	4275.6
		24.327	233.44	1757.4	4276.3
		24.34	233.15	1757.2	4276.8
		24.353	232.78	1756.9	4277.1
		24.366	232.34	1756.5	4277.2
		24.379	231.89	1756.1	4277
		24.392	231.48	1755.5	4276.8
		24.405	231.15	1755	4276.3
		24.418	230.95	1754.3	4275.8
		24.431	230.93	1753.7	4275.2
		24.444	231.11	1753.1	4274.7
		24.457	231.48	1752.5	4274.1
		24.47	232.02	1752	4273.7
		24.483	232.7	1751.6	4273.3
		24.496	233.45	1751.2	4273.1
		24.509	234.23	1751	4273
		24.522	234.95	1750.8	4273
		24.535	235.56	1750.8	4273.1
		24.548	236	1750.9	4273.3
		24.561	236.26	1751.1	4273.6
		24.574	236.33	1751.4	4273.9
		24.587	236.21	1751.9	4274.2
		24.6	235.94	1752.5	4274.4
		24.613	235.56	1753.2	4274.7
		24.626	235.15	1754	4275
		24.639	234.75	1754.9	4275.3
		24.652	234.43	1755.8	4275.7
		24.665	234.21	1756.8	4276.1
		24.678	234.12	1757.6	4276.6
		24.691	234.17	1758.4	4277.1
		24.704	234.33	1759.1	4277.7
		24.717	234.56	1759.5	4278.4
		24.73	234.82	1759.8	4279
		24.743	235.06	1759.9	4279.6
		24.756	235.22	1759.7	4280
		24.769	235.26	1759.3	4280.3
		24.782	235.17	1758.7	4280.5
		24.795	234.93	1758	4280.4
		24.808	234.58	1757.1	4280.2
		24.821	234.16	1756.1	4279.8
		24.834	233.71	1755.1	4279.2
		24.847	233.31	1754	4278.6
		24.86	233.03	1753	4277.9
		24.873	232.91	1752	4277.1
		24.886	233	1751.3	4276.5
		24.899	233.32	1750.6	4275.9
		24.912	233.86	1750.2	4275.4
		24.925	234.58	1750	4275
		24.938	235.44	1750	4274.8
		24.951	236.36	1750.2	4274.6
		24.964	237.28	1750.6	4274.5
		24.977	238.11	1751.1	4274.5
		24.99	238.82	1751.6	4274.5
		25.003	239.34	1752.2	4274.5
		25.016	239.66	1752.6	4274.5
		25.029	239.79	1753	4274.6
		25.042	239.74	1753.3	4274.7
		25.055	239.55	1753.5	4274.8
		25.068	239.27	1753.7	4274.9
		25.081	238.94	1753.9	4275.1
		25.094	238.62	1754.2	4275.4
		25.107	238.33	1754.6	4275.8
		25.12	238.1	1755.3	4276.2
		25.133	237.94	1756.1	4276.8
		25.146	237.86	1757.2	4277.3
		25.159	237.84	1758.4	4277.9
		25.172	237.89	1759.8	4278.5
		25.185	237.99	1761.1	4279.1
		25.198	238.14	1762.4	4279.7
		25.211	238.35	1763.5	4280.2
		25.224	238.62	1764.2	4280.7
		25.237	238.98	1764.6	4281.2
		25.25	239.43	1764.5	4281.6
		25.263	239.97	1763.9	4282
		25.276	240.6	1763	4282.3
		25.289	241.3	1761.8	4282.7
		25.302	242.05	1760.4	4283.1
		25.315	242.78	1759	4283.4
		25.328	243.46	1757.6	4283.8
		25.341	244.02	1756.4	4284.2
		25.354	244.4	1755.5	4284.7
		25.367	244.56	1755	4285.2
		25.38	244.49	1754.9	4285.7
		25.393	244.16	1755.1	4286.2
		25.406	243.61	1755.6	4286.8
		25.419	242.88	1756.4	4287.4
		25.432	242.03	1757.4	4288
		25.445	241.14	1758.5	4288.6
		25.458	240.29	1759.6	4289.1
		25.471	239.56	1760.5	4289.6
		25.484	239	1761.4	4290
		25.497	238.66	1762	4290.3
		25.51	238.55	1762.5	4290.4
		25.523	238.67	1762.7	4290.4
		25.536	238.99	1762.7	4290.2
		25.549	239.45	1762.5	4289.8
		25.562	239.98	1762.1	4289.3
		25.575	240.52	1761.6	4288.7
		25.588	241	1761	4287.9
		25.601	241.38	1760.3	4287.1
		25.614	241.62	1759.6	4286.3
		25.627	241.71	1758.8	4285.6
		25.64	241.67	1758.1	4284.9
		25.653	241.54	1757.5	4284.3
		25.666	241.35	1756.9	4283.8
		25.679	241.17	1756.5	4283.3
		25.692	241.05	1756.1	4283
		25.705	241.05	1755.8	4282.8
		25.718	241.21	1755.6	4282.6
		25.731	241.55	1755.5	4282.4
		25.744	242.06	1755.4	4282.3
		25.757	242.72	1755.5	4282.3
		25.77	243.51	1755.6	4282.3
		25.783	244.37	1755.9	4282.3
		25.796	245.24	1756.2	4282.4
		25.809	246.07	1756.7	4282.6
		25.822	246.82	1757.2	4282.9
		25.835	247.44	1757.9	4283.2
		25.848	247.92	1758.6	4283.7
		25.861	248.26	1759.4	4284.1
		25.874	248.46	1760.2	4284.6
		25.887	248.54	1761	4285.1
		25.9	248.54	1761.8	4285.6
		25.913	248.49	1762.4	4286
		25.926	248.43	1762.9	4286.3
		25.939	248.38	1763.1	4286.5
		25.952	248.36	1763.2	4286.7
		25.965	248.39	1763.1	4286.8
		25.978	248.47	1762.8	4286.9
		25.991	248.58	1762.3	4287.1
		26.004	248.73	1761.8	4287.4
		26.017	248.89	1761.3	4287.7
		26.03	249.06	1760.9	4288.3
		26.043	249.2	1760.6	4289
		26.056	249.33	1760.5	4289.9
		26.069	249.43	1760.6	4290.9
		26.082	249.49	1761	4291.9
		26.095	249.53	1761.6	4293
		26.108	249.56	1762.5	4293.9
		26.121	249.57	1763.5	4294.7
		26.134	249.59	1764.6	4295.3
		26.147	249.64	1765.7	4295.6
		26.16	249.72	1766.8	4295.7
		26.173	249.86	1767.8	4295.6
		26.186	250.08	1768.7	4295.2
		26.199	250.39	1769.5	4294.8
		26.212	250.81	1770	4294.3
		26.225	251.36	1770.4	4293.9
		26.238	252.04	1770.5	4293.6
		26.251	252.85	1770.5	4293.5
		26.264	253.76	1770.3	4293.6
		26.277	254.76	1769.9	4293.9
		26.29	255.81	1769.4	4294.5
		26.303	256.86	1768.8	4295.2
		26.316	257.85	1768.1	4296.1
		26.329	258.73	1767.2	4297
		26.342	259.46	1766.3	4297.8
		26.355	259.98	1765.4	4298.6
		26.368	260.26	1764.5	4299.2
		26.381	260.3	1763.6	4299.6
		26.394	260.09	1762.7	4299.9
		26.407	259.67	1762	4300.1
		26.42	259.08	1761.4	4300.2
		26.433	258.37	1761.1	4300.2
		26.446	257.61	1760.9	4300.3
		26.459	256.85	1761.1	4300.6
		26.472	256.16	1761.5	4301
		26.485	255.59	1762.2	4301.6
		26.498	255.17	1763.2	4302.4
		26.511	254.92	1764.4	4303.4
		26.524	254.85	1765.7	4304.6
		26.537	254.95	1767.1	4305.8
		26.55	255.19	1768.5	4307.1
		26.563	255.55	1769.9	4308.4
		26.576	255.99	1771.1	4309.6
		26.589	256.5	1772.1	4310.6
		26.602	257.03	1772.9	4311.4
		26.615	257.59	1773.4	4312
		26.628	258.15	1773.6	4312.4
		26.641	258.73	1773.5	4312.6
		26.654	259.33	1773.2	4312.6
		26.667	259.97	1772.6	4312.5
		26.68	260.67	1771.9	4312.3
		26.693	261.43	1771.1	4312.1
		26.706	262.27	1770.3	4312
		26.719	263.19	1769.5	4312
		26.732	264.18	1768.8	4312.1
		26.745	265.22	1768.3	4312.4
		26.758	266.29	1767.9	4312.9
		26.771	267.37	1767.7	4313.5
		26.784	268.42	1767.7	4314.4
		26.797	269.42	1767.9	4315.5
		26.81	270.34	1768.3	4316.7
		26.823	271.19	1769	4318
		26.836	271.95	1769.9	4319.3
		26.849	272.65	1770.9	4320.7
		26.862	273.31	1772	4322
		26.875	273.93	1773.3	4323.3
		26.888	274.56	1774.6	4324.4
		26.901	275.2	1776	4325.3
		26.914	275.86	1777.2	4326.1
		26.927	276.53	1778.4	4326.8
		26.94	277.18	1779.4	4327.3
		26.953	277.79	1780.1	4327.6
		26.966	278.33	1780.7	4328
		26.979	278.76	1780.9	4328.3
		26.992	279.07	1780.9	4328.7
		27.005	279.27	1780.7	4329.1
		27.018	279.39	1780.3	4329.7
		27.031	279.49	1779.8	4330.5
		27.044	279.68	1779.2	4331.4
		27.057	280.06	1778.6	4332.5
		27.07	280.75	1778.2	4333.8
		27.083	281.87	1777.8	4335.2
		27.096	283.51	1777.7	4336.7
		27.109	285.7	1777.8	4338.2
		27.122	288.44	1778	4339.8
		27.135	291.66	1778.5	4341.3
		27.148	295.24	1779	4342.7
		27.161	299	1779.7	4343.9
		27.174	302.75	1780.4	4345.1
		27.187	306.28	1781.1	4346
		27.2	309.38	1781.7	4346.7
		27.213	311.91	1782.2	4347.3
		27.226	313.78	1782.6	4347.8
		27.239	314.96	1782.9	4348.1
		27.252	315.51	1783.1	4348.4
		27.265	315.57	1783.2	4348.7
		27.278	315.3	1783.2	4349
		27.291	314.93	1783.2	4349.6
		27.304	314.68	1783.2	4350.4
		27.317	314.75	1783	4351.4
		27.33	315.32	1782.9	4352.8
		27.343	316.49	1782.7	4354.5
		27.356	318.32	1782.5	4356.6
		27.369	320.8	1782.2	4358.9
		27.382	323.85	1781.9	4361.4
		27.395	327.38	1781.5	4364
		27.408	331.25	1781.3	4366.6
		27.421	335.33	1781.1	4369
		27.434	339.51	1781	4371.2
		27.447	343.7	1781.2	4373.1
		27.46	347.84	1781.6	4374.5
		27.473	351.91	1782.4	4375.6
		27.486	355.9	1783.4	4376.3
		27.499	359.83	1784.6	4376.7
		27.512	363.74	1786.2	4377
		27.525	367.65	1787.8	4377.2
		27.538	371.59	1789.5	4377.4
		27.551	375.57	1791.2	4377.9
		27.564	379.58	1792.7	4378.6
		27.577	383.62	1793.9	4379.7
		27.59	387.7	1794.9	4381.2
		27.603	391.8	1795.5	4383.1
		27.616	395.96	1795.8	4385.3
		27.629	400.19	1795.8	4387.9
		27.642	404.55	1795.6	4390.6
		27.655	409.1	1795.3	4393.5
		27.668	413.92	1795	4396.4
		27.681	419.09	1794.8	4399.3
		27.694	424.68	1794.8	4402.2
		27.707	430.74	1794.9	4405
		27.72	437.32	1795.3	4407.7
		27.733	444.44	1796	4410.3
		27.746	452.1	1796.8	4413
		27.759	460.3	1797.9	4415.8
		27.772	469	1799	4418.7
		27.785	478.19	1800.2	4421.7
		27.798	487.82	1801.4	4424.9
		27.811	497.87	1802.6	4428.4
		27.824	508.34	1803.9	4432
		27.837	519.22	1805.3	4435.8
		27.85	530.52	1806.8	4439.6
		27.863	542.26	1808.5	4443.5
		27.876	554.46	1810.4	4447.3
		27.889	567.15	1812.5	4450.9
		27.902	580.37	1814.9	4454.3
		27.915	594.13	1817.5	4457.4
		27.928	608.44	1820.2	4460.2
		27.941	623.32	1822.9	4462.6
		27.954	638.76	1825.6	4464.8
		27.967	654.73	1828.1	4466.6
		27.98	671.2	1830.3	4468.3
		27.993	688.13	1832.2	4469.9
		28.006	705.46	1833.8	4471.6
		28.019	723.15	1834.9	4473.6
		28.032	741.12	1835.7	4475.9
		28.045	759.33	1836.3	4478.8
		28.058	777.74	1836.7	4482.3
		28.071	796.32	1837	4486.5
		28.084	815.09	1837.4	4491.3
		28.097	834.05	1837.9	4496.6
		28.11	853.26	1838.7	4502.4
		28.123	872.76	1839.7	4508.5
		28.136	892.61	1841	4514.6
		28.149	912.88	1842.5	4520.6
		28.162	933.58	1844.3	4526.4
		28.175	954.74	1846.2	4531.6
		28.188	976.31	1848.2	4536.3
		28.201	998.21	1850.2	4540.4
		28.214	1020.3	1852.3	4544
		28.227	1042.5	1854.4	4547.1
		28.24	1064.6	1856.5	4550
		28.253	1086.3	1858.7	4552.7
		28.266	1107.5	1861	4555.5
		28.279	1128	1863.7	4558.5
		28.292	1147.6	1866.6	4561.8
		28.305	1166.3	1869.9	4565.5
		28.318	1184	1873.7	4569.7
		28.331	1200.7	1877.9	4574.3
		28.344	1216.3	1882.5	4579.2
		28.357	1231	1887.5	4584.3
		28.37	1244.6	1892.7	4589.4
		28.383	1257.3	1898.1	4594.5
		28.396	1268.9	1903.5	4599.3
		28.409	1279.4	1908.9	4604
		28.422	1288.7	1914.1	4608.3
		28.435	1296.7	1919	4612.4
		28.448	1303.1	1923.7	4616.2
		28.461	1308	1928.2	4619.9
		28.474	1311.1	1932.6	4623.5
		28.487	1312.3	1936.9	4627.2
		28.5	1311.5	1941.4	4631
		28.513	1308.8	1946	4635
		28.526	1304.2	1951	4639.2
		28.539	1297.6	1956.4	4643.7
		28.552	1289.3	1962.3	4648.5
		28.565	1279.3	1968.8	4653.5
		28.578	1267.6	1975.9	4658.8
		28.591	1254.5	1983.5	4664.3
		28.604	1239.9	1991.6	4669.9
		28.617	1224	2000.2	4675.5
		28.63	1206.9	2009.2	4681.2
		28.643	1188.6	2018.5	4686.9
		28.656	1169.1	2028.3	4692.5
		28.669	1148.7	2038.6	4697.8
		28.682	1127.4	2049.5	4702.9
		28.695	1105.3	2061	4707.6
		28.708	1082.7	2073.4	4712
		28.721	1059.8	2086.7	4715.9
		28.734	1036.6	2101	4719.4
		28.747	1013.5	2116.5	4722.4
		28.76	990.52	2133	4725.2
		28.773	967.85	2150.6	4727.8
		28.786	945.56	2169.1	4730.3
		28.799	923.71	2188.4	4733
		28.812	902.28	2208.3	4735.9
		28.825	881.24	2228.8	4739.2
		28.838	860.53	2249.7	4743.1
		28.851	840.06	2270.9	4747.5
		28.864	819.75	2292.7	4752.4
		28.877	799.54	2315.2	4757.6
		28.89	779.39	2338.6	4763.1
		28.903	759.3	2363.3	4768.6
		28.916	739.31	2389.9	4773.9
		28.929	719.48	2418.5	4778.8
		28.942	699.93	2449.8	4783.1
		28.955	680.77	2484	4786.8
[truncated: 3,541 more rows]
